# Supplementary material for: Prediction of Protein Structural Features from Sequence Data Based on Shannon Entropy and Kolmogorov Complexity
Source: PLoS One. 2015 Apr 9;10(4):e0119306. doi: 10.1371/journal.pone.0119306 (PMC4391790; doi:10.1371/journal.pone.0119306)
Supplement: S1 File — The following are plotted (KOL always in red). Figures A, D, G, J, M, P, S, V, Y: KOL, HST(D) and AREA. Figures B, E, H, K, N, Q, T, W, Z: KOL, OACA, OACI, BVLA and BVLI. Figures C, F, I, L, O, R, U, X, Ø: KOL, DISP, OACC and BVLC. (GZ) [file pone.0119306.s001.gz]

Archive with 28 entries (28 files):
- AllFigs/Appendix.doc
- AllFigs/Figure_A.tif
- AllFigs/Figure_B.tif
- AllFigs/Figure_C.tif
- AllFigs/Figure_D.tif
- AllFigs/Figure_E.tif
- AllFigs/Figure_F.tif
- AllFigs/Figure_G.tif
- AllFigs/Figure_H.tif
- AllFigs/Figure_I.tif
- AllFigs/Figure_J.tif
- AllFigs/Figure_K.tif
- AllFigs/Figure_L.tif
- AllFigs/Figure_M.tif
- AllFigs/Figure_N.tif
- AllFigs/Figure_O.tif
- AllFigs/Figure_Ø.tif
- AllFigs/Figure_P.tif
- AllFigs/Figure_Q.tif
- AllFigs/Figure_R.tif
- AllFigs/Figure_S.tif
- AllFigs/Figure_T.tif
- AllFigs/Figure_U.tif
- AllFigs/Figure_V.tif
- AllFigs/Figure_W.tif
- AllFigs/Figure_X.tif
- AllFigs/Figure_Y.tif
- AllFigs/Figure_Z.tif
